# Supplementary material for: Nanocrystalline SnO2 Functionalized with Ag(I) Organometallic Complexes as Materials for Low Temperature H2S Detection
Source: Materials (Basel). 2021 Dec 16;14(24):7778. doi: 10.3390/ma14247778 (PMC8707773; doi:10.3390/ma14247778)
Supplement: Supplementary file 1 [file materials-14-07778-s001.zip]

Archive with 1 entries (1 files):
- materials-1506131-supplementary.pdf
